# Supplementary material for: Altered Cellular Metabolism Is a Consequence of Loss of the Ataxia-Linked Protein Sacsin
Source: Int J Mol Sci. 2024 Dec 10;25(24):13242. doi: 10.3390/ijms252413242 (PMC11675909; doi:10.3390/ijms252413242)
Supplement: Supplementary file 1 [file ijms-25-13242-s001.zip]

Archive with 1 entries (1 files):
- ijms-3325270-supplementary.pdf
